# Supplementary material for: Immunodynamics of explanted human tumors for immuno‐oncology
Source: EMBO Mol Med. 2020 Dec 29;13(1):e12850. doi: 10.15252/emmm.202012850 (PMC7799366; doi:10.15252/emmm.202012850)
Supplement: Supplementary file 3 — Table EV1 [file EMMM-13-e12850-s003.xlsx]

## Sheet: Figure 1C
Comparison Rclust vs NRclust	Cytokine	group1	group2	n1	n2	p	p.adj	star
Wilcoxon test	IFN-g	NR clust	R clust	35	7	0.178	0.31	ns
multiple testing	IL-12(p70)	NR clust	R clust	35	7	0.229	0.31	ns
correction:	CXCL10	NR clust	R clust	35	7	0.00455	0.021	*
benjamini hochberg	IL-4	NR clust	R clust	35	7	0.0103	0.029	*
	IL-5	NR clust	R clust	35	7	0.00255	0.019	*
	Eotaxin	NR clust	R clust	35	7	0.00585	0.027	*
	IL-13	NR clust	R clust	35	7	0.205	0.35	ns
	IL-7	NR clust	R clust	35	7	0.0345	0.083	ns
	IL-8	NR clust	R clust	35	7	0.262	0.36	ns
	IL-9	NR clust	R clust	35	7	0.0173	0.049	*
	IL-10	NR clust	R clust	35	7	0.219	0.31	ns
	IL-17	NR clust	R clust	35	7	0.000169	0.008	**
	IL-2	NR clust	R clust	35	7	0.0791	0.2	ns
	IL-15	NR clust	R clust	35	7	0.204	0.36	ns
	IL-1ra	NR clust	R clust	35	7	0.17	0.27	ns
	IL-1b	NR clust	R clust	35	7	0.00293	0.015	*
	IL-6	NR clust	R clust	35	7	0.644	0.65	ns
	TNF-a	NR clust	R clust	35	7	0.00127	0.008	**
	CCL2(MCP-1)	NR clust	R clust	35	7	0.265	0.37	ns
	CCL3(MIP1a)	NR clust	R clust	35	7	0.636	0.65	ns
	CCL4(MIP1b)	NR clust	R clust	35	7	0.0531	0.18	ns
	CCL5(RANTES)	NR clust	R clust	35	7	0.533	0.61	ns
	G-CSF	NR clust	R clust	35	7	0.194	0.31	ns
	GM-CSF	NR clust	R clust	35	7	0.000682	0.008	**
	PDGF-bb	NR clust	R clust	35	7	0.00132	0.008	**
	FGF basic	NR clust	R clust	35	7	0.458	0.52	ns
	VEGF	NR clust	R clust	35	7	0.0591	0.2	ns

## Sheet: Figure 2C
Comparison IRShigh vs IRSlow	Cytokine	group1	group2	n1	n2	p	star
Wilcoxon test	IL-10	IRS low	IRS high	18	4	0.300	ns
	IL-8	IRS low	IRS high	18	4	0.902	ns
	CXCL10	IRS low	IRS high	18	4	0.042	*
	CCL5	IRS low	IRS high	18	4	0.902	ns
	VEGF	IRS low	IRS high	18	4	0.342	ns

## Sheet: Fig2E
Comparison CXCL10high vs CXCL10low	Marker	group1	group2	n1	n2	p	star
Log rank test	CXCL10	CXCL10 low	CXCL10 high	43	51	0.02	*

## Sheet: Fig2F
Comparison <6 months vs >6months	Marker	group1	group2	n1	n2	p	star
Wilcoxon test	CXCL10	< 6 months	> 6 months	61	32	0.046	*

## Sheet: FIGEV2A
Comparison IRShigh vs IRSlow	Marker	group1	group2	n1	n2	p	star
Wilcoxon test	CD3-CD56-	IRS high	IRS low	5	21	0.121	ns
	CD3-CD56-CD19-	IRS high	IRS low	1	13	0.286	ns
	CD3+CD56+	IRS high	IRS low	5	21	0.454	ns
	CD4	IRS high	IRS low	5	21	0.049	*
	CD4-CD8-	IRS high	IRS low	5	21	0.057	ns
	CD4+CD8+	IRS high	IRS low	4	17	0.763	ns
	CD8	IRS high	IRS low	5	21	0.25	ns
	LB	IRS high	IRS low	1	13	0.714	ns
	NK	IRS high	IRS low	5	21	0.157	ns
	Treg	IRS high	IRS low	3	15	0.824	ns

## Sheet: FIGEV2B
Comparison IRShigh vs IRSlow (HLA-DR+)	Marker	group1	group2	n1	n2	p	star
Wilcoxon test	CD45+	IRS high	IRS low	2	16	1	ns
	CD45-	IRS high	IRS low	2	16	0.732	ns

## Sheet: FIGEV2C
Comparison IRShigh vs IRSlow (HLA-DR+)	Population	group1	group2	n1	n2	statistic	p	star
Wilcoxon test	CD3-CD56-	IRS high	IRS low	2	13	13	1	ns
	CD3+CD56+	IRS high	IRS low	2	8	8	1	ns
	CD4	IRS high	IRS low	2	16	5	0.157	ns
	CD4-CD8-	IRS high	IRS low	2	15	10	0.529	ns
	CD8	IRS high	IRS low	2	16	11	0.549	ns
	NK	IRS high	IRS low	2	11	14	0.641	ns
	Treg	IRS high	IRS low	1	6	4	0.857	ns

## Sheet: FIGEV2D
Comparison IRShigh vs IRSlow (HLA-ABC)	Marker	group1	group2	n1	n2	p	star
Wilcoxon test	CD45+	IRS high	IRS low	5	19	0.297	ns
	CD45-	IRS high	IRS low	5	19	0.2	ns

## Sheet: FIGEV2E
Comparison IRShigh vs IRSlow (HLA-ABC)	Population	group1	group2	n1	n2	p	star
Wilcoxon test	CD3-CD56-	IRS high	IRS low	5	14	0.431	ns
	CD3+CD56+	IRS high	IRS low	3	11	0.073	ns
	CD4	IRS high	IRS low	5	19	0.213	ns
	CD4-CD8-	IRS high	IRS low	3	16	0.254	ns
	CD8	IRS high	IRS low	5	19	0.102	ns
	NK	IRS high	IRS low	4	13	0.296	ns
	Treg	IRS high	IRS low	1	6	0.436	ns

## Sheet: FIGEV2F
Comparison IRShigh vs IRSlow (TIGIT)	Population	group1	group2	n1	n2	p	star
Wilcoxon test	CD3-CD56-	IRS high	IRS low	2	12	0.352	ns
	CD3-CD56-CD19-	IRS high	IRS low	1	9	0.4	ns
	CD3+CD56+	IRS high	IRS low	2	9	0.727	ns
	CD4	IRS high	IRS low	2	13	0.476	ns
	CD4-CD8-	IRS high	IRS low	2	11	1	ns
	CD8	IRS high	IRS low	2	14	0.302	ns
	LB	IRS high	IRS low	1	6	0.857	ns
	NK	IRS high	IRS low	2	12	0.791	ns

[truncated: 7 more sheets: FIGEV2G, FIGEV3A, FIGEV3B, FIGEV3C, FIGEV3D, FIGEV4B, FIGEV4D]
