# Supplementary material for: Immunodynamics of explanted human tumors for immuno‐oncology
Source: EMBO Mol Med. 2020 Dec 29;13(1):e12850. doi: 10.15252/emmm.202012850 (PMC7799366; doi:10.15252/emmm.202012850)
Supplement: Supplementary file 6 — Source Data for Figure 2 [file EMMM-13-e12850-s004.xlsx]

## Sheet: data_CXCL10
Cohorte	ID	evtPFS	PFS	evtOS	OS	Sexe	Age	CXCL10	>cutoff_OS(8.96)	>cutoff_PFS(9.38)
MONTREAL	1021020033	1	328	1	386	F	72	0.897209	1	1
MONTREAL	11566	0	840	0	1242	H	67	9.11938	2	1
MONTREAL	14133	0	1189	0	1189	F	68	9.47924	2	2
MONTREAL	1421012016	0	217	0	217	F	61	9.53685	2	2
MONTREAL	1421020458	1	339	1	679	H	73	15.0026	2	2
MONTREAL	1421021595	1	118	1	127	F	72	9.8097	2	2
MONTREAL	1421024356	0	416	0	416	F	69	9.39925	2	2
MONTREAL	1521001137	0	529	0	1126	F	65	41.9323	2	2
MONTREAL	1521003498	0	866	0	866	H	55	0	1	1
MONTREAL	1521007295	0	857	0	857	F	62	22.9287	2	2
MONTREAL	1521015529	0	309	0	309	F	63	10.9779	2	2
MONTREAL	1521015785	1	138	1	235	F	44	10.3292	2	2
MONTREAL	1521017523	1	149	1	909	F	74	14.2383	2	2
MONTREAL	1521019538	0	1057	0	1057	F	62	7.67706	1	1
MONTREAL	1521023852	0	346	0	346	F	59	16.4344	2	2
MONTREAL	1521028332	1	167	1	494	F	68	3.81115	1	1
MONTREAL	1547003404	1	11	1	21	H	65	0	1	1
MONTREAL	1621000632	1	13	1	19	H	76	3.38693	1	1
MONTREAL	1621000873	1	120	1	353	F	69	8.65309	1	1
MONTREAL	1621002320	1	61	1	61	F	64	44.6891	2	2
MONTREAL	1621014705	1	38	1	105	H	47	9.38303	2	1
MONTREAL	1621018263	0	790	0	790	H	75	6.5334	1	1
MONTREAL	1621019556	1	161	1	286	H	71	0	1	1
MONTREAL	1621019620	1	126	1	597	H	60	0	1	1
MONTREAL	1621021694	1	81	0	538	F	83	1.10107	1	1
MONTREAL	1621021719	1	81	0	538	F	83	1.78874	1	1
MONTREAL	1621024554	1	89	1	124	H	77	8.96108	1	1
MONTREAL	1621029577	0	427	0	427	F	60	57.4594	2	2
MONTREAL	1631011699	1	329	0	353	H	75	4.76362	1	1
MONTREAL	1721000184	0	342	1	385	F	69	13.124	2	2
MONTREAL	1721000261	1	108	1	171	F	68	74.7686	2	2
MONTREAL	1721000348	1	146	1	320	H	65	3.99936	1	1
MONTREAL	1721007777	0	732	0	732	F	67	9.90245	2	2
MONTREAL	1721016610	1	14	1	46	H	79	12.6143	2	2
MONTREAL	1721018621	1	82	0	228	H	69	0.57619	1	1
MONTREAL	1721024112	1	82	0	228	H	69	3.01049	1	1
MONTREAL	1721024173	0	41	0	41	H	65	0	1	1
MONTREAL	1721024761	1	269	1	462	F	55	1.4631	1	1
MONTREAL	1747005114	1	46	1	129	F	46	0	1	1
MONTREAL	17HI025123	1	41	1	41	H	56	4.56316	1	1
MONTREAL	18HI023253	1	54	0	521	H	68	0	1	1
MONTREAL	18HI030479	1	52	1	72	H	58	8.86002	1	1
MONTREAL	18HI030916	1	48	0	0	F	49	20.4478	2	2
MONTREAL	18HI048917	1	106	1	258	H	56	27.8926	2	2
MONTREAL	19HI002291	1	45	0	252	F	56	13.8218	2	2
MONTREAL	19HI010787	1	11	1	11	H	71	8.06514	1	1
MONTREAL	19HI016366	1	50	0	143	H	69	9.14146	2	1
MONTREAL	19HI024126	1	64	0	105	H	63	50.5141	2	2
MONTREAL	25410	0	117	1	236	H	71	124.422	2	2
MONTREAL	421015386	1	161	1	333	F	81	0	1	1
MONTREAL	9935	1	734	0	942	F	70	20.5406	2	2
DIJON	N15.146v.RNA.121121	1	85	1	593	H	69	8.57272	1	1
DIJON	N15.149.RNA.134135	1	119	0	861	H	61	4.27787	1	1
DIJON	N15.150.RNA.121123	1	46	1	423	F	69	14.4557	2	2
DIJON	N15.151.RNA.121124	0	839	0	839	H	70	185.525	2	2
DIJON	N15.156.RNA.121126	1	27	1	85	H	62	39.8037	2	2
DIJON	N15.158.RNA.116124	0	830	0	830	H	82	103.126	2	2
DIJON	N15.161.RNA.121128	1	94	1	526	F	66	35.5313	2	2
DIJON	N15.171.RNA.121133	1	179	1	362	H	81	25.2551	2	2
DIJON	N15.172.RNA.121134	1	511	1	693	H	69	0	1	1
DIJON	N15.173.RNA.116117	1	991	1	1454	F	51	41.2316	2	2
DIJON	N15.178.RNA.116122	0	1411	0	1411	H	67	34.768	2	2
DIJON	N15.180.RNA.121136	1	368	1	368	H	85	28.3815	2	2
DIJON	N15.183.RNA.121129	1	55	1	417	H	66	13.2957	2	2
DIJON	N15.197.RNA.121130	1	152	1	696	H	66	4.37288	1	1
DIJON	N15.201.RNA.121137	1	52	1	70	F	76	5.49387	1	1
DIJON	N15.205.RNA.116129	0	490	0	490	H	79	25.5819	2	2
DIJON	N15.220.RNA.116118	1	341	0	547	H	56	39.8293	2	2
DIJON	N15.243.RNA.116125	1	12	1	27	F	51	70.3655	2	2
DIJON	N15.369.RNA.121138	1	170	0	824	H	61	6.44336	1	1
DIJON	N15.379.RNA.134152	1	119	1	356	H	74	1.02891	1	1
DIJON	N15.443.RNA.116119	1	49	1	207	H	59	0.413891	1	1
DIJON	N15.479.RNA.116127	1	61	0	678	F	55	15.4209	2	2
DIJON	N15.504.RNA.116126	1	374	1	374	H	63	34.8601	2	2
DIJON	N16.135.RNA.116123	1	55	0	505	F	66	54.7437	2	2
DIJON	N16.159.RNA.116131	1	70	1	167	H	62	29.4209	2	2
DIJON	N16.309.RNA.121159	1	49	0	377	H	79	5.02684	1	1
DIJON	N16.45.RNA.116132	1	85	1	310	H	58	8.60875	1	1
DIJON	N16.77.RNA.116120	1	106	0	553	H	65	22.0049	2	2
DIJON	N16.81.RNA.116121	0	593	0	593	H	85	33.7771	2	2
DIJON	X13003488.57283316	1	146	1	553	H	76	0.455487	1	1
DIJON	X13013321.57282348	1	15	1	116	F	46	79.5438	2	2
DIJON	X14000702.57288271	1	103	1	143	H	59	209.605	2	2
DIJON	X14008707.57263414	1	58	1	368	F	69	0	1	1
DIJON	X14014368.57288276	1	36	1	237	H	56	43.7377	2	2
DIJON	X15000683.57291260	0	210	0	359	H	75	0.589786	1	1
DIJON	X15001489.57283320	1	27	1	52	H	72	22.0679	2	2
DIJON	X15012306.57287285	1	33	1	33	H	54	10.2131	2	2
DIJON	X16000827.57279378	1	40	1	52	H	72	4.36029	1	1
DIJON	X16007195.57291266	0	484	0	484	H	49	141.664	2	2
DIJON	X16007916.57291246	1	113	0	322	H	80	9.27303	2	1
DIJON	X16008059.57281360	0	429	0	429	H	54	12.5593	2	2
DIJON	X16008668.57283325	1	216	0	651	H	66	36.9833	2	2
DIJON	X1606014.57278391	1	3	1	6	F	48	25.0319	2	2
